# Supplementary material for: Effects of Different-Sized Cages on the Production Performance, Serum Parameters, and Caecal Microbiota Composition of Laying Hens
Source: Animals (Basel). 2023 Jan 12;13(2):266. doi: 10.3390/ani13020266 (PMC9854594; doi:10.3390/ani13020266)
Supplement: Supplementary file 1 [file animals-13-00266-s001.zip]

Archive with 1 entries (1 files):
- animals-2015913-supplementary.pdf
